# Supplementary material for: Correction: Megakaryocytic Leukemia 1 (MKL1) Regulates Hypoxia Induced Pulmonary Hypertension in Rats
Source: PLoS One. 2026 May 27;21(5):e0350157. doi: 10.1371/journal.pone.0350157 (PMC13215492; doi:10.1371/journal.pone.0350157)
Supplement: S2 File — (ZIP) [file pone.0350157.s002.zip]

Archive with 4 entries (3 files):
- S2 File/
- S2 File/Figure 3A.xlsx
- S2 File/Figure 3B.xlsx
- S2 File/Figure 3D.xlsx
