# Supplementary material for: Correction: Megakaryocytic Leukemia 1 (MKL1) Regulates Hypoxia Induced Pulmonary Hypertension in Rats
Source: PLoS One. 2026 May 27;21(5):e0350157. doi: 10.1371/journal.pone.0350157 (PMC13215492; doi:10.1371/journal.pone.0350157)
Supplement: S2 File — (ZIP) [file pone.0350157.s002.zip › S2 File/Figure 3A.xlsx]

## Sheet: TNF-a ELISA
Sample ID	Duplicate 1	Duplicate 2	Normalized Duplicate 1	Normalized Duplicate 2	Average of Duplicate 1/2	Calculated conentration (ng/L)	average	SD
sham 1	0.12	0.123	0.05	0.053	0.0515	2.65161	5.31579	2.26157
sham 2	0.121	0.127	0.051	0.057	0.054	4.80014
sham 3	0.13	0.126	0.06	0.056	0.058	8.23778
sham 4	0.125	0.121	0.055	0.051	0.053	3.94073
sham 5	0.129	0.124	0.059	0.054	0.0565	6.94866
sham hypoxia 1	0.158	0.156	0.088	0.086	0.087	33.1607	37.2429	10.6967
sham hypoxia 2	0.181	0.179	0.111	0.109	0.11	52.9271
sham hypoxia 3	0.157	0.147	0.087	0.077	0.082	28.8636
sham hypoxia 4	0.155	0.161	0.085	0.091	0.088	34.0201
SCR hypoxia 1	0.154	0.171	0.084	0.101	0.0925	37.8874	38.2097	12.9928
SCR hypoxia 2	0.181	0.186	0.111	0.116	0.1135	55.935
SCR hypoxia 3	0.162	0.154	0.092	0.084	0.088	34.0201
SCR hypoxia 4	0.144	0.151	0.074	0.081	0.0775	24.9963
siMKL1 hypoxia 1	0.151	0.149	0.081	0.079	0.08	27.1448	14.5974	7.42657
siMKL1 hypoxia 2	0.126	0.136	0.056	0.066	0.061	10.816
siMKL1 hypoxia 3	0.127	0.131	0.057	0.061	0.059	9.09719
siMKL1 hypoxia 4	0.135	0.138	0.065	0.068	0.0665	15.5428
siMKL1 hypoxia 5	0.133	0.128	0.063	0.058	0.0605	10.3863

## Sheet: IL-6 ELISA
Sample ID	Duplicate 1	Duplicate 2	Normalized Duplicate 1	Normalized Duplicate 2	Average of Duplicate 1/2	Calculated conentration (ng/L)	average	SD
sham 1	0.11	0.114	0.034	0.038	0.036	3.20188	2.55777	1.538
sham 2	0.107	0.108	0.031	0.032	0.0315	1.13152
sham 3	0.111	0.112	0.035	0.036	0.0355	2.97184
sham 4	0.11	0.104	0.034	0.028	0.031	0.90148
sham 5	0.111	0.119	0.035	0.043	0.039	4.58212
sham hypoxia 1	0.143	0.145	0.067	0.069	0.068	17.9244	16.9468	4.83403
sham hypoxia 2	0.159	0.149	0.083	0.073	0.078	22.5252
sham hypoxia 3	0.144	0.138	0.068	0.062	0.065	16.5442
sham hypoxia 4	0.13	0.127	0.054	0.051	0.0525	10.7932
SCR hypoxia 1	0.154	0.153	0.078	0.077	0.0775	22.2952	19.4197	4.64088
SCR hypoxia 2	0.158	0.158	0.082	0.082	0.082	24.3656
SCR hypoxia 3	0.139	0.142	0.063	0.066	0.0645	16.3142
SCR hypoxia 4	0.138	0.136	0.062	0.06	0.061	14.7039
siMKL1 hypoxia 1	0.133	0.134	0.057	0.058	0.0575	13.0936	11.0232	2.01203
siMKL1 hypoxia 2	0.135	0.131	0.059	0.055	0.057	12.8636
siMKL1 hypoxia 3	0.123	0.123	0.047	0.047	0.047	8.26276
siMKL1 hypoxia 4	0.126	0.128	0.05	0.052	0.051	10.1031
siMKL1 hypoxia 5	0.128	0.129	0.052	0.053	0.0525	10.7932
