# Supplementary material for: Correction: Megakaryocytic Leukemia 1 (MKL1) Regulates Hypoxia Induced Pulmonary Hypertension in Rats
Source: PLoS One. 2026 May 27;21(5):e0350157. doi: 10.1371/journal.pone.0350157 (PMC13215492; doi:10.1371/journal.pone.0350157)
Supplement: S2 File — (ZIP) [file pone.0350157.s002.zip › S2 File/Figure 3B.xlsx]

## Sheet: MCP1
Sample ID	Duplicate 1	Duplicate 2	Normalized Duplicate 1	Normalized Duplicate 2	Average of Duplicate 1/2	Calculated conentration (ng/L)	average	SD
sham 1	0.659	0.661	0.587	0.589	0.588	814.646	722.774	114.208
sham 2	0.648	0.621	0.576	0.549	0.5625	777.222
sham 3	0.618	0.705	0.546	0.633	0.5895	816.847
sham 4	0.516	0.462	0.444	0.39	0.417	563.686
sham 5	0.513	0.571	0.441	0.499	0.47	641.469
sham hypoxia 1	0.954	0.926	0.882	0.854	0.868	1225.57	1337.11	157.005
sham hypoxia 2	1.052	1.098	0.98	1.026	1.003	1423.7
sham hypoxia 3	0.925	0.962	0.853	0.89	0.8715	1230.71
sham hypoxia 4	0.952	0.936	0.88	0.864	0.872	1231.44
sham hypoxia 5	1.209	1.146	1.137	1.074	1.1055	1574.13
SCR hypoxia 1	1.134	0.987	1.062	0.915	0.9885	1402.42	1425.61	131.148
SCR hypoxia 2	1.07	1.029	0.998	0.957	0.9775	1386.28
SCR hypoxia 3	0.953	0.951	0.881	0.879	0.88	1243.18
SCR hypoxia 4	1.147	1.116	1.075	1.044	1.0595	1506.62
SCR hypoxia 5	1.189	1.187	1.117	1.115	1.116	1589.54
siMKL1 hypoxia 1	0.785	0.773	0.713	0.701	0.707	989.29	898.299	60.1291
siMKL1 hypoxia 2	0.731	0.725	0.659	0.653	0.656	914.443
siMKL1 hypoxia 3	0.712	0.709	0.64	0.637	0.6385	888.76
siMKL1 hypoxia 4	0.674	0.662	0.602	0.59	0.596	826.387
siMKL1 hypoxia 5	0.709	0.69	0.637	0.618	0.6275	872.616

## Sheet: MIP1
Sample ID	Duplicate 1	Duplicate 2	Normalized Duplicate 1	Normalized Duplicate 2	Average of Duplicate 1/2	Calculated conentration (ng/L)	average	SD
sham 1	0.82	0.921	0.704	0.805	0.7545	3357.94	2923.04	657.914
sham 2	0.923	0.918	0.807	0.802	0.8045	3587.32
sham 3	0.857	0.832	0.741	0.716	0.7285	3238.67
sham 4	0.625	0.611	0.509	0.495	0.502	2199.58
sham 5	0.626	0.624	0.51	0.508	0.509	2231.69
sham hypoxia 1	1.076	1.089	0.96	0.973	0.9665	4330.52	4746.15	955.289
sham hypoxia 2	1.024	1.145	0.908	1.029	0.9685	4339.69
sham hypoxia 3	1.209	1.243	1.093	1.127	1.11	4988.84
sham hypoxia 4	0.982	0.949	0.866	0.833	0.8495	3793.77
sham hypoxia 5	1.509	1.505	1.393	1.389	1.391	6277.95
SCR hypoxia 1	1.427	1.392	1.311	1.276	1.2935	5830.66	5192.98	911.267
SCR hypoxia 2	1.017	1.028	0.901	0.912	0.9065	4055.26
SCR hypoxia 3	1.537	1.518	1.421	1.402	1.4115	6372
SCR hypoxia 4	1.196	1.198	1.08	1.082	1.081	4855.8
SCR hypoxia 5	1.169	1.223	1.053	1.107	1.08	4851.21
siMKL1 hypoxia 1	1.048	1.025	0.932	0.909	0.9205	4119.49	4917.27	760.036
siMKL1 hypoxia 2	1.398	1.335	1.282	1.219	1.2505	5633.39
siMKL1 hypoxia 3	1.341	1.301	1.225	1.185	1.205	5424.66
siMKL1 hypoxia 4	1.307	1.299	1.191	1.183	1.187	5342.08
siMKL1 hypoxia 5	0.983	1.067	0.867	0.951	0.909	4066.73

## Sheet: CCL5
Sample ID	Duplicate 1	Duplicate 2	Normalized Duplicate 1	Normalized Duplicate 2	Average of Duplicate 1/2	Calculated conentration (ng/L)	average	SD
sham 1	0.958	0.9515	0.843	0.8365	0.83975	546.653	729.137	133.907
sham 2	1.289	1.275	1.174	1.16	1.167	854.373
sham 3	1.058	1.163	0.943	1.048	0.9955	685.825
sham 4	1.302	1.289	1.187	1.174	1.1805	868.321
sham 5	1.133	1.098	1.018	0.983	1.0005	690.512
sham hypoxia 1	1.7355	1.6915	1.6205	1.5765	1.5985	1349.38	1359.25	101.316
sham hypoxia 2	1.6105	1.6013	1.4955	1.4863	1.4909	1216.44
sham hypoxia 3	1.859	1.783	1.744	1.668	1.706	1488.5
sham hypoxia 4	1.7145	1.6795	1.5995	1.5645	1.582	1328.59
sham hypoxia 5	1.758	1.769	1.643	1.654	1.6485	1413.31
SCR hypoxia 1	1.879	1.892	1.764	1.777	1.7705	1575	1480.56	117.042
SCR hypoxia 2	1.723	1.711	1.608	1.596	1.602	1353.81
SCR hypoxia 3	1.822	1.775	1.707	1.66	1.6835	1458.86
SCR hypoxia 4	1.752	1.738	1.637	1.623	1.63	1389.5
SCR hypoxia 5	1.952	1.893	1.837	1.778	1.8075	1625.64
siMKL1 hypoxia 1	1.395	1.408	1.28	1.293	1.2865	981.296	961.175	105.998
siMKL1 hypoxia 2	1.409	1.368	1.294	1.253	1.2735	967.111
siMKL1 hypoxia 3	1.503	1.492	1.388	1.377	1.3825	1088.9
siMKL1 hypoxia 4	1.389	1.402	1.274	1.287	1.2805	974.738
siMKL1 hypoxia 5	1.256	1.1885	1.141	1.0735	1.10725	793.831
