# Supplementary material for: Correction: Megakaryocytic Leukemia 1 (MKL1) Regulates Hypoxia Induced Pulmonary Hypertension in Rats
Source: PLoS One. 2026 May 27;21(5):e0350157. doi: 10.1371/journal.pone.0350157 (PMC13215492; doi:10.1371/journal.pone.0350157)
Supplement: S2 File — (ZIP) [file pone.0350157.s002.zip › S2 File/Figure 3D.xlsx]

## Sheet: CD45 quantification
sample ID	Image J measurement (A.U.)	hypoxia sham average	normalized	average	SD
sham 1	1015269	7.94078e+06	0.127855	0.113927	0.0112337
sham 2	956741		0.120484
sham 3	912547		0.114919
sham 4	853162		0.107441
sham 5	785627		0.0989357
hypoxia sham 1	8956412		1.1279	1	0.161035
hypoxia sham 2	9526342		1.19967
hypoxia sham 3	6589741		0.82986
hypoxia sham 4	7756434		0.976785
hypoxia sham 5	6874987		0.865782
hypoxia SCR 1	8564794		1.07858	0.985902	0.186782
hypoxia SCR 2	9865431		1.24238
hypoxia SCR 3	6984751		0.879605
hypoxia SCR 4	5987634		0.754036
hypoxia SCR 5	7741569		0.974913
hypoxia siMKL1 1	2569874		0.32363	0.289149	0.0579743
hypoxia siMKL1 2	2856471		0.359722
hypoxia siMKL1 3	2369784		0.298432
hypoxia siMKL1 4	1985462		0.250034
hypoxia siMKL1 5	1698741		0.213926

## Sheet: F480 quantification
sample ID	Image J measurement (A.U.)	hypoxia sham average	normalized	average	SD
sham 1	132568	5563891	0.0238265	0.0184421	0.00381547
sham 2	78954		0.0141904
sham 3	89646		0.0161121
sham 4	97128		0.0174568
sham 5	114753		0.0206246
hypoxia sham 1	6784159		1.21932	1	0.149916
hypoxia sham 2	5874156		1.05576
hypoxia sham 3	5568716		1.00087
hypoxia sham 4	4698752		0.844508
hypoxia sham 5	4893672		0.879541
hypoxia SCR 1	7012387		1.26034	1.01963	0.167703
hypoxia SCR 2	6149863		1.10532
hypoxia SCR 3	5528738		0.993682
hypoxia SCR 4	4985137		0.89598
hypoxia SCR 5	4689521		0.842849
hypoxia siMKL1 1	2856471		0.513394	0.430892	0.0635527
hypoxia siMKL1 2	2658742		0.477857
hypoxia siMKL1 3	1985643		0.35688
hypoxia siMKL1 4	2287689		0.411167
hypoxia siMKL1 5	2198637		0.395162

## Sheet: CD3 quantification
sample ID	Image J measurement (A.U.)	hypoxia sham average	normalized	average	SD
sham 1	59364.3	2.18635e+06	0.0271523	0.0254708	0.00491377
sham 2	67835.3		0.0310268
sham 3	43425.2		0.019862
sham 4	62389.1		0.0285358
sham 5	45425.8		0.020777
hypoxia sham 1	3042596		1.39163	1	0.26316
hypoxia sham 2	2485956		1.13704
hypoxia sham 3	1985265		0.908028
hypoxia sham 4	1658975		0.758788
hypoxia sham 5	1758945		0.804513
hypoxia SCR 1	3125684		1.42964	1.04154	0.289574
hypoxia SCR 2	2756418		1.26074
hypoxia SCR 3	1835645		0.839594
hypoxia SCR 4	2015642		0.921922
hypoxia SCR 5	1652415		0.755788
hypoxia siMKL1 1	654871		0.299527	0.229924	0.0531166
hypoxia siMKL1 2	598413		0.273704
hypoxia siMKL1 3	415873		0.190214
hypoxia siMKL1 4	398546		0.182289
hypoxia siMKL1 5	445762		0.203884
